# Supplementary material for: Natural Competence in the Filamentous, Heterocystous Cyanobacterium Chlorogloeopsis fritschii PCC 6912
Source: mSphere. 2022 Jul 14;7(4):e00997-21. doi: 10.1128/msphere.00997-21 (PMC9429965; doi:10.1128/msphere.00997-21)
Supplement: DATA SET S1 [file msphere.00997-21-sd001.xlsx]

## Sheet: Table A
	Assembly accession	PilA1	PilB1	PilC	PilD	PilM	PilN	PilO	PilP	PilQ	PilT1	ComEA	ComEC	ComF	DprA	Hfq	EbsA	RecA
Chlorogloeopsis fritschii C42_A2020_084	GCA_015272425.1	36.3	66.8	64.6	49.8	65.8	26.5	30.7	25.6	36.9	73.7	36.4	32.2	40.1	52.6	45.2	50.0	74.4
Chlorogloeopsis fritschii PCC 6912	GCA_000317285.1	33.5	66.8	64.6	49.8	65.8	26.8	30.3	25.6	35.7	73.7	35.7	32.2	40.5	52.6	44.0	50.0	74.4
Chlorogloeopsis fritschii PCC 6912	GCA_003990575.1	33.5	66.8	64.6	49.8	65.8	26.8	30.3	25.6	35.7	73.7	35.7	32.2	40.5	52.6	44.0	50.0	74.4
Chlorogloeopsis fritschii PCC 9212	GCA_000317265.1	36.8	66.8	64.6	49.8	65.8	26.8	30.3	25.6	35.7	73.7	35.7	32.2	40.5	52.6	44.0	50.0	74.4
Fischerella major NIES-592	GCA_001904645.1	38.5	65.1	61.8	54.5	63.6	26.8	30.5	26.5	36.7	72.4	40.1	32.3	39.3	52.2	48.6	47.7	73.3
Fischerella muscicola CCMEE 5323	GCA_002870665.1	34.2	65.6	62.6	53.1	63.6	27.5	31.6	27.1	37.4	72.4	41.7	32.3	39.0	51.5	50.0	49.2	73.9
Fischerella muscicola PCC 73103	GCA_000317245.1	35.8	64.7	62.6	50.9	64.1	29.5	29.5	28.4		72.1	41.7	32.5	37.7	52.5	48.6	48.5	73.9
Fischerella muscicola PCC 7414	GCA_000317205.1	33.7	65.6	62.6	53.1	63.6	27.5	31.6	27.1	37.3	72.4		32.3	39.0	51.5	50.0	49.2	73.6
Fischerella sp. FACHB-380	GCA_014697535.1	33.7	65.6	62.6	53.1	63.6	27.5	31.6	27.1		72.4		32.3	39.0	51.5	50.0	49.2	73.6
Fischerella sp. L.E.CL.63	GCA_013388695.1	37.3	66.0	63.4	47.4	67.1	29.3	32.1	27.0	37.7	72.1	42.1	33.1	38.2	52.0	52.1	47.7	73.0
Fischerella sp. NIES-3754	GCA_001548455.1	38.5	65.1	61.8	54.5	63.6	26.8	30.5	26.5	37.0	72.1	40.5	32.3	39.7	52.2	48.6	47.7	73.3
Fischerella sp. NIES-4106	GCA_002368315.1	35.8	64.5	61.1	52.0	62.5	29.5	29.4	25.8	36.9	72.1	40.8	32.8	38.0	52.0	47.2	47.7	73.9
Fischerella sp. PCC 9339	GCA_000315585.1	33.75	65.3	62.3	52.2	63.6	28.5	29.5	26.3	38.1	73.0	41.7	32.3	37.4	52.6	50.0	48.5	74.2
Fischerella sp. PCC 9431	GCA_000447295.1	33.7	65.8	62.1	51.3	63.3	30.2	29.5	27.3	38.0	71.4	41.1	33.5	38.2	53.0	47.2	48.5	74.1
Fischerella sp. PCC 9605	GCA_000517105.1	38.5	66.2	63.4	47.7	67.1	29.3	33.3	26.4	38.1	72.1	42.0	33.2	37.3	52.5	52.1	47.7	73.0
Fischerella sp. SpSt-362	GCA_011055705.1	38.5	65.1		54.2	63.6	26.8	31.6	26.9	37.3	61.2	39.5	32.4	39.7	36.8	47.2	47.7	73.3
Fischerella thermalis 111/344/542	GCA_003346965.1	38.5	65.1	62.1	53.8	63.9	21.3	31.6	26.9	38.1		39.7	32.4	39.7	52.5	50.0	47.7	73.9
Fischerella thermalis BR2B	GCA_002870705.1	37.9	65.1	62.1	54.2	63.9	26.8	31.6	26.9	38.5	72.7	39.7	32.4	39.7	52.5	50.0	47.7	73.9
Fischerella thermalis CCMEE 5194	GCA_002870795.1	36.4	65.0	61.8	54.2	64.1	27.2	31.2	27.1	37.8	72.4	39.7	32.4	39.7	52.5	50.0	47.7	73.9
Fischerella thermalis CCMEE 5196	GCA_002870825.1	37.0	65.0	60.6	54.5	63.6	27.8	31.6	26.5	37.0	68.8	40.6	31.7	39.7	52.5	47.2	47.7	73.3
Fischerella thermalis CCMEE 5198	GCA_002870635.1	37.4	65.0	62.1	54.5	63.6	27.8	31.6	26.5	37.0	72.1	40.6	31.7	39.7	52.5	47.2	47.7	73.3
Fischerella thermalis CCMEE 5201	GCA_002870785.1	39.3	65.4	62.1	54.2	63.6	28.2	31.2	26.8	38.1	72.4	40.4	31.9	39.3	53.0	48.6	47.7	73.3
Fischerella thermalis CCMEE 5205	GCA_002870745.1	37.9	65.1	61.8	54.5	63.3	27.2	31.6	27.5	37.8	72.7	39.7	32.3	39.7	52.5	47.2	47.7	73.3
Fischerella thermalis CCMEE 5208	GCA_002870755.1	38.5	65.1	62.1	54.2	63.9	26.8	31.2	26.9	38.1	72.7	39.7	32.4	39.7	52.5	50.0	47.7	73.9
Fischerella thermalis CCMEE 5268	GCA_002870565.1	37.9	65.4	61.8	54.9	63.3	27.2	31.6	26.8	37.7	72.4	39.3	32.6	39.3	52.5	47.2	47.7	73.3
Fischerella thermalis CCMEE 5273	GCA_002870585.1	37.9	65.1	62.1	54.2	48.0	26.8	31.9	26.9	38.5	72.4	39.7	32.4	39.7	52.5	50.0	47.7	73.6
Fischerella thermalis CCMEE 5282	GCA_002870615.1	37.9	65.1	62.1	54.2	63.9	26.8	31.6	26.9	38.5	72.7	39.7	32.4	39.7	52.5	50.0	47.7	73.9
Fischerella thermalis CCMEE 5318	GCA_002870675.1	37.9	74.1	61.8	54.5	63.6	27.2	31.6	27.5	38.55	72.7	40.8	32.3	39.7	52.5	47.2	47.7	73.3
Fischerella thermalis CCMEE 5319	GCA_002870605.1	37.9	57.2	61.8	54.5	59.4			27.5	38.7	72.7	40.8	32.2	39.7	32.3	47.2	47.7	73.3
Fischerella thermalis CCMEE 5328	GCA_002870845.1	38.3	58.5	62.1	54.2	63.9	26.8	31.6	26.9	38.6	72.7	25.4	32.7	39.7	52.5	47.2		73.6
Fischerella thermalis CCMEE 5330	GCA_002870725.1	38.5	65.1	61.8	54.5	63.6	27.8	30.5	26.5	38.4	72.1	40.7	32.5	39.3	52.2	48.6	47.7	73.3
Fischerella thermalis JSC-11	GCA_000231365.2	38.5	65.0	62.1	54.2	63.9	26.8	31.6	26.9	38.5	72.7	39.7	32.4	39.7	52.5	50.0	47.7	73.9
Fischerella thermalis M48_A2018_028	GCA_015272315.1	36.9	65.1	62.1	54.2	64.1	27.2	31.2	27.1	37.9	72.7	40.3	32.4	39.7	52.5	50.0	47.7	73.9
Fischerella thermalis M58_A2018_009	GCA_015272275.1	36.9	65.1	62.1	54.2	64.1	27.5	31.2	27.1	37.9	74.0	40.1	32.4		52.5	50.0	47.7	73.3
Fischerella thermalis M66_A2018_004	GCA_015272255.1	36.9	65.1	62.1	54.2	62.0	27.5	31.2	27.1	37.9	72.7	40.1	32.4	39.7	52.5	50.0	47.7	73.3
Fischerella thermalis PCC 7521	GCA_000317225.1	38.5	65.1	62.1	54.2	63.9	26.8	31.6	26.9	38.5	72.7	39.7	32.4	39.7	52.5	50.0	47.7	73.9
Fischerella thermalis WC1110	GCA_002870525.1	37.9	65.1	62.1	54.2	63.9	26.8	31.6	26.9	38.5	72.7	39.7	32.4	39.7	52.5	50.0	47.7	73.9
Fischerella thermalis WC114	GCA_002870545.1	38.5	65.1	62.1	54.2	63.9	26.8	31.6	26.9	38.5	72.7	39.7	32.4	39.7	52.5	50.0	47.7	73.9
Fischerella thermalis WC119	GCA_002870265.1	38.5	65.0	62.1	54.2	63.9	26.8	31.6	26.9	38.5	72.7	39.7	32.4	39.7	52.5	50.0	47.7	73.9
Fischerella thermalis WC157	GCA_002870305.1	38.5	65.1	62.1	54.2	63.9	26.8	31.6	26.9	38.5	72.7	39.7	32.4	39.7	52.5	50.0	47.7	73.9
Fischerella thermalis WC213	GCA_002870255.1	38.5	65.1	62.1	54.2	63.9	23.9	31.6	26.9	37.7	72.7	39.7	32.4	39.7	52.5	50.0	47.7	73.9
Fischerella thermalis WC245	GCA_002870505.1	38.5	65.0	62.1	54.2	63.9	26.8	31.6	26.9	38.5	72.7	39.7	32.4	39.7	52.5	50.0	47.7	73.9
Fischerella thermalis WC246	GCA_002870185.1	37.9	73.2	62.1	54.2	63.9	26.8	31.6	26.9	38.1	72.7	39.7	32.4	39.7	52.5	50.0	38.6	73.9
Fischerella thermalis WC249	GCA_002870465.1	38.5	65.1	62.1	54.2	63.9	25.3	31.6	26.9	31.6	72.7	39.7	32.4	39.7	52.5	50.0	47.7	73.9
Fischerella thermalis WC341	GCA_002870345.1	37.9	65.1	62.1	54.2	63.9	26.8	31.6	26.9	38.1	72.7	39.7	32.4	39.7	52.5	50.0	47.7	73.9
Fischerella thermalis WC344	GCA_002870445.1	38.5	65.1	62.1	54.2	63.9	26.8	31.6	27.3	14.6	74.0	39.7	32.4	39.7	52.5	50.0	47.7	73.9
Fischerella thermalis WC439	GCA_002870475.1	37.9	65.1	62.1	54.2	63.9	26.8	31.6	26.9	38.1	72.7	39.7	32.4	39.7	52.5	50.0	47.7	73.9
Fischerella thermalis WC441	GCA_002870205.1	38.5	65.1	62.1	54.2	63.9	25.4	24.6	27.3	38.5	72.7	39.7	32.4	39.7	24.9	50.0	47.7
Fischerella thermalis WC442	GCA_002870415.1	38.5	65.1	62.1	54.2	63.9	26.8	31.6	26.9	37.7	72.7	39.7	32.4	39.7	52.5	50.0	47.7	73.9
Fischerella thermalis WC527	GCA_002870405.1	37.9	65.1	62.1	54.2	63.9	26.8	31.6	26.9	38.5	72.7	39.7	32.4	39.7	52.5	50.0	47.7	73.9
Fischerella thermalis WC538	GCA_002870325.1	37.9	65.1	62.1	54.2	63.9	22.8	31.6	26.9	38.5	72.7	39.7	32.4	39.7	52.5	50.0	47.7	73.9
Fischerella thermalis WC542	GCA_002870385.1	37.9	73.0	44.1	54.2	58.0	20.8	31.6	26.9	31.6	72.7	39.7	32.4	39.7	52.5	50.0	47.7	73.9
Fischerella thermalis WC558	GCA_002870365.1	37.9	65.1	62.1	54.2	63.9	25.3	31.6	26.9	31.9	72.7	39.7	32.4	39.7	52.5	50.0	47.7	73.9
Fischerella thermalis WC559	GCA_002870195.1	37.9	65.1	62.1	54.2	63.9	20.8	31.6	26.9	31.9	72.7	39.7	32.4	39.7	52.5	50.0	47.7	73.9
Hapalosiphon sp. MRB220	GCA_001275395.1	33.7	65.5	62.6	51.6	63.3	30.2	29.5	27.7	38.0	71.4	41.1	32.8	37.7	52.5	47.2	47.7	74.1
Mastigocladopsis repens PCC 10914	GCA_000315565.1	31.7	64.4	64.6	52.7	64.4	32.3	31.1	25.2	34.4	73.9	34.3	33.0	39.1	54.1	46.5	51.5	72.9
Mastigocoleus testarum BC008	GCA_001456025.1	33.0	64.7	61.9	51.4	64.7	30.1	31.5	26.3	39.2	72.0		29.6	38.4	54.4	38.0	50.8	70.9
Westiellopsis prolifica IICB1	GCA_004323185.1	33.0	65.3	62.1	51.8	63.3	28.9	29.9	26.3	38.1	73.0	41.5	32.3	37.4	52.4	48.6	48.5	74.2

## Sheet: Table B
	Assembly accession	PilA1	PilB1	PilC	PilD	PilM	PilN	PilO	PilP	PilQ	PilT1	ComEA	ComEC	ComF	DprA	Hfq	EbsA	RecA
Chlorogloeopsis fritschii C42_A2020_084	GCA_015272425.1	MBF2009308.1	MBF2009641.1	MBF2009639.1	MBF2007563.1	MBF2009333.1	MBF2009334.1	MBF2009335.1	MBF2007626.1	MBF2009336.1	MBF2009640.1	MBF2008462.1	MBF2004179.1	MBF2007695.1	MBF2007534.1	MBF2006158.1	MBF2004264.1	MBF2005065.1
Chlorogloeopsis fritschii PCC 6912	GCA_000317285.1	WP_016879293.1	WP_016874200.1	WP_016874202.1	WP_016874123.1	WP_016874081.1	WP_016874080.1	WP_016874079.1	WP_016876455.1	WP_016874078.1	WP_016874201.1	WP_016874188.1	WP_016876218.1	WP_016873602.1	WP_016878295.1	WP_016878035.1	WP_016874769.1	WP_016876395.1
Chlorogloeopsis fritschii PCC 6912	GCA_003990575.1	WP_016879293.1	WP_016874200.1	WP_016874202.1	WP_016874123.1	WP_016874081.1	WP_016874080.1	WP_016874079.1	WP_016876455.1	WP_016874078.1	WP_016874201.1	WP_016874188.1	WP_016876218.1	WP_016873602.1	WP_016878295.1	WP_016878035.1	WP_016874769.1	WP_016876395.1
Chlorogloeopsis fritschii PCC 9212	GCA_000317265.1	WP_016873708.1	WP_016874200.1	WP_016874202.1	WP_016874123.1	WP_016874081.1	WP_016874080.1	WP_016874079.1	WP_016876455.1	WP_016874078.1	WP_016874201.1	WP_016874188.1	WP_016876218.1	WP_016873602.1	WP_016878295.1	WP_016878035.1	WP_016874769.1	WP_016876395.1
Fischerella major NIES-592	GCA_001904645.1	WP_073555700.1	WP_073555649.1	WP_073555647.1	WP_062248112.1	WP_073556837.1	WP_073556836.1	WP_062247848.1	WP_062248307.1	WP_073556835.1	WP_073555648.1	WP_073555055.1	WP_073556375.1	WP_073556774.1	WP_073557092.1	WP_073557004.1	WP_009457513.1	WP_062246405.1
Fischerella muscicola CCMEE 5323	GCA_002870665.1	WP_102205290.1	WP_016865115.1	WP_016865113.1	WP_016868338.1	WP_016865020.1	WP_016865022.1	WP_016865023.1	WP_016865125.1	WP_102205876.1	WP_016865114.1	WP_102205674.1	WP_102204933.1	WP_016867901.1	WP_016866751.1	WP_016868659.1	WP_016867690.1	WP_102205376.1
Fischerella muscicola PCC 73103	GCA_000317245.1	WP_016861116.1	WP_016859577.1	WP_016859575.1	WP_016859588.1	WP_016859037.1	WP_016859036.1	WP_016859035.1	WP_016860502.1		WP_016859576.1	WP_016859221.1	WP_016862791.1	WP_016863368.1	WP_016860475.1	WP_016860369.1	WP_016859192.1	WP_016862711.1
Fischerella muscicola PCC 7414	GCA_000317205.1	WP_016866448.1	WP_016865115.1	WP_016865113.1	WP_016868338.1	WP_016865020.1	WP_016865022.1	WP_016865023.1	WP_016865125.1	WP_016865024.1	WP_016865114.1		WP_016870323.1	WP_016867901.1	WP_016866751.1	WP_016868659.1	WP_016867690.1	WP_016865541.1
Fischerella sp. FACHB-380	GCA_014697535.1	WP_016866448.1	WP_016865115.1	WP_016865113.1	WP_016868338.1	WP_199332236.1	WP_016865022.1	WP_016865023.1	WP_016865125.1		WP_016865114.1		WP_016870323.1	WP_016867901.1	WP_016866751.1	WP_016868659.1	WP_016867690.1	WP_016865541.1
Fischerella sp. L.E.CL.63	GCA_013388695.1	NWF57882.1	NWF59828.1	NWF59830.1	NWF58575.1	NWF58195.1	NWF58196.1	NWF58197.1	NWF58561.1	NWF58198.1	NWF59829.1	NWF61366.1	NWF57797.1	NWF60886.1	NWF62057.1	NWF59007.1	NWF60631.1	NWF58782.1
Fischerella sp. NIES-3754	GCA_001548455.1	WP_062248155.1	WP_062248322.1	WP_062248326.1	WP_062248112.1	WP_062247845.1	WP_062247847.1	WP_062247848.1	WP_062248307.1	WP_062247849.1	WP_062248324.1	WP_062242852.1	WP_062245510.1	WP_062245637.1	WP_062247863.1	WP_062250316.1	WP_009457513.1	WP_062246405.1
Fischerella sp. NIES-4106	GCA_002368315.1	WP_096673571.1	WP_096674481.1	WP_096674477.1	WP_096674499.1	WP_096677017.1	WP_096677016.1	WP_096677015.1	WP_096674263.1	WP_096677014.1	WP_096674479.1	WP_096674600.1	WP_096677576.1	WP_096678181.1	WP_096673478.1	WP_096679043.1	WP_096676125.1	WP_096673775.1
Fischerella sp. PCC 9339	GCA_000315585.1	WP_017309469.1	WP_017312976.1	WP_017312978.1	WP_017312135.1	WP_017309659.1	WP_017309660.1	WP_017309661.1	WP_017310217.1	WP_017309663.1	WP_017312977.1	WP_017310654.1	WP_017311730.1	WP_017311892.1	WP_017312374.1	WP_017312502.1	WP_017311773.1	WP_017310236.1
Fischerella sp. PCC 9431	GCA_000447295.1	WP_026721000.1	WP_026722302.1	WP_026722304.1	WP_026722292.1	WP_026721389.1	WP_026721390.1	WP_026721391.1	WP_026721742.1	WP_026721392.1	WP_026722303.1	WP_026723726.1	WP_026720423.1	WP_026721490.1	WP_026719829.1	WP_026720741.1	WP_026719906.1	WP_026722891.1
Fischerella sp. PCC 9605	GCA_000517105.1	WP_026733279.1	WP_026734292.1	WP_026734294.1	WP_026733481.1	WP_026730874.1	WP_026730875.1	WP_026730876.1	WP_026733496.1	WP_026730877.1	WP_026734293.1	WP_026735747.1	WP_026733895.1	WP_026731807.1	WP_026731411.1	WP_026734039.1	WP_026731360.1	WP_026735786.1
Fischerella sp. SpSt-362	GCA_011055705.1	HER14168.1	HER13105.1		HER13075.1	HER13225.1	HER11560.1	HER11561.1	HER13888.1	HER11562.1	HER13106.1	HER14183.1	HER13967.1	HER13230.1	HER13249.1	HER14443.1	HER13533.1	HER14293.1
Fischerella thermalis 111/344/542	GCA_003346965.1	WP_009456945.1	WP_016872219.1	WP_009456786.1	WP_114706869.1	WP_009457346.1	WP_114706738.1	WP_009457348.1	WP_102147129.1	WP_114706739.1		WP_009455920.1	WP_102146249.1	WP_009459010.1	WP_009457363.1	WP_009460210.1	WP_009457513.1	WP_009454139.1
Fischerella thermalis BR2B	GCA_002870705.1	WP_102220039.1	WP_016872219.1	WP_009456786.1	WP_009456988.1	WP_009457346.1	WP_009457347.1	WP_009457348.1	WP_102220058.1	WP_009457349.1	WP_009456787.1	WP_009455920.1	WP_102219923.1	WP_009459010.1	WP_009457363.1	WP_009460210.1	WP_009457513.1	WP_009454139.1
Fischerella thermalis CCMEE 5194	GCA_002870795.1	WP_102222059.1	WP_102221269.1	WP_073555647.1	WP_102221502.1	WP_102221511.1	WP_102221512.1	WP_102221513.1	WP_102221275.1	WP_102221514.1	WP_102221268.1	WP_102220936.1	WP_102220464.1	WP_102222515.1	WP_009457363.1	WP_009460210.1	WP_009457513.1	WP_102220939.1
Fischerella thermalis CCMEE 5196	GCA_002870825.1	PMB03250.1	PMB02725.1	PLZ97598.1	PLZ93870.1	PMB07198.1	PMB07197.1	PMB07196.1	PLZ86338.1	PMB07195.1	PMB02724.1	PMB02861.1	PLZ92203.1	PMB01827.1	PLZ90694.1	PMB04001.1	PMB01293.1	PLZ93397.1
Fischerella thermalis CCMEE 5198	GCA_002870635.1	WP_102178710.1	WP_102178010.1	WP_102178008.1	WP_102179077.1	WP_102178731.1	WP_102178732.1	WP_102178733.1	WP_102178510.1	WP_102178734.1	WP_102178009.1	WP_102179506.1	WP_102179858.1	WP_102178448.1	WP_009457363.1	WP_102179124.1	WP_009457513.1	WP_062246405.1
Fischerella thermalis CCMEE 5201	GCA_002870785.1	WP_102148858.1	WP_102149841.1	WP_102149840.1	WP_102152084.1	WP_102152926.1	WP_102153032.1	WP_102153031.1	WP_102149669.1	WP_102153030.1	WP_073555648.1	WP_102151576.1	WP_102152378.1	WP_102152887.1	WP_102152247.1	WP_102149446.1	WP_102151213.1	WP_062246405.1
Fischerella thermalis CCMEE 5205	GCA_002870745.1	WP_102183245.1	WP_102184785.1	WP_102182804.1	WP_102183520.1	WP_102171577.1	WP_102171579.1	WP_102171580.1	WP_102184781.1	WP_102187400.1	WP_102184786.1	WP_102186935.1	WP_102184649.1	WP_102186718.1	WP_102186374.1	WP_102182322.1	WP_102173210.1	WP_062246405.1
Fischerella thermalis CCMEE 5208	GCA_002870755.1	WP_009456945.1	WP_016872219.1	WP_009456786.1	WP_009456988.1	WP_009457346.1	WP_009457347.1	WP_102148644.1	WP_102148554.1	WP_102148643.1	WP_009456787.1	WP_009455920.1	WP_009458154.1	WP_009459010.1	WP_009457363.1	WP_009460210.1	WP_009457513.1	WP_009454139.1
Fischerella thermalis CCMEE 5268	GCA_002870565.1	WP_102146304.1	WP_102174315.1	WP_102174313.1	WP_102170945.1	WP_102171577.1	WP_102171579.1	WP_102171580.1	WP_102174322.1	WP_102175039.1	WP_102174314.1	WP_102171722.1	WP_102171281.1	WP_102172076.1	WP_102174415.1	WP_102173776.1	WP_102173210.1	WP_062246405.1
Fischerella thermalis CCMEE 5273	GCA_002870585.1	WP_102146304.1	WP_016872219.1	WP_009456786.1	WP_009456988.1	WP_102175859.1	WP_009457347.1	WP_102177040.1	WP_102177155.1	WP_009457349.1	WP_102175463.1	WP_009455920.1	WP_102176620.1	WP_009459010.1	WP_009457363.1	WP_009460210.1	WP_009457513.1	WP_102177071.1
Fischerella thermalis CCMEE 5282	GCA_002870615.1	WP_102183245.1	WP_016872219.1	WP_009456786.1	WP_009456988.1	WP_009457346.1	WP_009457347.1	WP_009457348.1	WP_009456796.1	WP_009457349.1	WP_009456787.1	WP_009455920.1	WP_009458154.1	WP_009459010.1	WP_102219455.1	WP_009460210.1	WP_009457513.1	WP_009454139.1
Fischerella thermalis CCMEE 5318	GCA_002870675.1	WP_102183245.1	WP_146008740.1	WP_102182804.1	WP_102183520.1	WP_102182201.1	WP_102182200.1	WP_102182199.1	WP_102181381.1	WP_102181595.1	WP_102182805.1	WP_102182985.1	WP_102182284.1	WP_102182226.1	WP_102181303.1	WP_102182322.1	WP_102181642.1	WP_062246405.1
Fischerella thermalis CCMEE 5319	GCA_002870605.1	PMB18423.1	PMB28098.1	PMB20062.1	PMB24124.1	PMB13410.1			PMB40860.1	PMB38146.1	PMB20061.1	PMB38830.1	PMB27116.1	PMB19508.1	PMB20972.1	PMB20727.1	PMB20000.1	PMB43604.1
Fischerella thermalis CCMEE 5328	GCA_002870845.1	PLZ96195.1	PMB02722.1	PMB05562.1	PMB12813.1	PMB10091.1	PMB05299.1	PMB05298.1	PMB02714.1	PMB08910.1	PMB02436.1	PMB10977.1	PMB08679.1	PMB10815.1	PMB08870.1	PMB13991.1		PLZ95511.1
Fischerella thermalis CCMEE 5330	GCA_002870725.1	WP_073555700.1	WP_062248322.1	WP_073555647.1	WP_062248112.1	WP_062247845.1	WP_102207074.1	WP_062247848.1	WP_062248307.1	WP_102206916.1	WP_062248324.1	WP_102207298.1	WP_102206632.1	WP_102206231.1	WP_102207449.1	WP_062250316.1	WP_009457513.1	WP_062246405.1
Fischerella thermalis JSC-11	GCA_000231365.2	WP_009456945.1	WP_009456788.1	WP_009456786.1	WP_009456988.1	WP_009457346.1	WP_009457347.1	WP_009457348.1	WP_009456796.1	WP_009457349.1	WP_009456787.1	WP_009455920.1	WP_009458154.1	WP_009459010.1	WP_009457363.1	WP_009460210.1	WP_009457513.1	WP_009454139.1
Fischerella thermalis M48_A2018_028	GCA_015272315.1	MBF2070145.1	MBF2069727.1	MBF2071820.1	MBF2069347.1	MBF2069227.1	MBF2069228.1	MBF2069229.1	MBF2069719.1	MBF2069230.1	MBF2069728.1	MBF2069892.1	MBF2069498.1	MBF2070425.1	MBF2070726.1	MBF2069961.1	MBF2071039.1	MBF2068926.1
Fischerella thermalis M58_A2018_009	GCA_015272275.1	MBF1988455.1	MBF1990478.1	MBF1991006.1	MBF1989677.1	MBF1991119.1	MBF1991120.1	MBF1991121.1	MBF1990486.1	MBF1991122.1	MBF1990477.1	MBF1990606.1	MBF1989171.1		MBF1991177.1	MBF1990239.1	MBF1990119.1	MBF1989337.1
Fischerella thermalis M66_A2018_004	GCA_015272255.1	MBF2060879.1	MBF2060269.1	MBF2060267.1	MBF2061308.1	MBF2059582.1	MBF2059366.1	MBF2059365.1	MBF2060277.1	MBF2059364.1	MBF2060268.1	MBF2059986.1	MBF2062465.1	MBF2059164.1	MBF2059093.1	MBF2058814.1	MBF2059107.1	MBF2059284.1
Fischerella thermalis PCC 7521	GCA_000317225.1	WP_009456945.1	WP_016872219.1	WP_009456786.1	WP_009456988.1	WP_009457346.1	WP_009457347.1	WP_009457348.1	WP_009456796.1	WP_009457349.1	WP_009456787.1	WP_009455920.1	WP_009458154.1	WP_009459010.1	WP_009457363.1	WP_009460210.1	WP_009457513.1	WP_009454139.1
Fischerella thermalis WC1110	GCA_002870525.1	WP_102146304.1	WP_102165096.1	WP_009456786.1	WP_009456988.1	WP_009457346.1	WP_009457347.1	WP_009457348.1	WP_102147129.1	WP_009457349.1	WP_102147132.1	WP_009455920.1	WP_102146249.1	WP_102147706.1	WP_009457363.1	WP_009460210.1	WP_009457513.1	WP_009454139.1
Fischerella thermalis WC114	GCA_002870545.1	WP_102147960.1	WP_016872219.1	WP_009456786.1	WP_009456988.1	WP_009457346.1	WP_009457347.1	WP_009457348.1	WP_102147129.1	WP_009457349.1	WP_009456787.1	WP_009455920.1	WP_102146249.1	WP_009459010.1	WP_009457363.1	WP_009460210.1	WP_009457513.1	WP_009454139.1
Fischerella thermalis WC119	GCA_002870265.1	WP_102147960.1	WP_102170566.1	WP_009456786.1	WP_009456988.1	WP_009457346.1	WP_009457347.1	WP_009457348.1	WP_102147129.1	WP_009457349.1	WP_009456787.1	WP_009455920.1	WP_102146249.1	WP_009459010.1	WP_009457363.1	WP_009460210.1	WP_009457513.1	WP_009454139.1
Fischerella thermalis WC157	GCA_002870305.1	WP_102147960.1	WP_016872219.1	WP_009456786.1	WP_009456988.1	WP_009457346.1	WP_009457347.1	WP_009457348.1	WP_102147129.1	WP_009457349.1	WP_009456787.1	WP_009455920.1	WP_102146249.1	WP_009459010.1	WP_009457363.1	WP_009460210.1	WP_009457513.1	WP_009454139.1
Fischerella thermalis WC213	GCA_002870255.1	WP_009456945.1	WP_016872219.1	WP_009456786.1	WP_009456988.1	WP_009457346.1	WP_180966302.1	WP_009457348.1	WP_102147129.1	WP_102175295.1	WP_009456787.1	WP_009455920.1	WP_102146249.1	WP_009459010.1	WP_009457363.1	WP_009460210.1	WP_009457513.1	WP_009454139.1
Fischerella thermalis WC245	GCA_002870505.1	WP_102147960.1	WP_102170566.1	WP_009456786.1	WP_009456988.1	WP_009457346.1	WP_009457347.1	WP_009457348.1	WP_102147129.1	WP_009457349.1	WP_009456787.1	WP_009455920.1	WP_102146249.1	WP_009459010.1	WP_009457363.1	WP_009460210.1	WP_009457513.1	WP_009454139.1
Fischerella thermalis WC246	GCA_002870185.1	WP_102146304.1	WP_146005972.1	WP_009456786.1	WP_009456988.1	WP_009457346.1	WP_009457347.1	WP_009457348.1	WP_102147129.1	WP_102146401.1	WP_009456787.1	WP_009455920.1	WP_102146249.1	WP_009459010.1	WP_009457363.1	WP_009460210.1	WP_102203861.1	WP_009454139.1
Fischerella thermalis WC249	GCA_002870465.1	WP_102147960.1	WP_016872219.1	WP_009456786.1	WP_009456988.1	WP_009457346.1	WP_102166603.1	WP_009457348.1	WP_102147129.1	WP_102166602.1	WP_009456787.1	WP_009455920.1	WP_102146249.1	WP_009459010.1	WP_009457363.1	WP_009460210.1	WP_009457513.1	WP_009454139.1
Fischerella thermalis WC341	GCA_002870345.1	WP_102146304.1	WP_016872219.1	WP_009456786.1	WP_009456988.1	WP_009457346.1	WP_009457347.1	WP_009457348.1	WP_102147129.1	WP_102146401.1	WP_102147132.1	WP_009455920.1	WP_102146249.1	WP_009459010.1	WP_009457363.1	WP_009460210.1	WP_009457513.1	WP_009454139.1
Fischerella thermalis WC344	GCA_002870445.1	WP_009456945.1	WP_016872219.1	WP_009456786.1	WP_009456988.1	WP_009457346.1	WP_009457347.1	WP_009457348.1	WP_102147480.1	WP_146005003.1	WP_102147482.1	WP_009455920.1	WP_102146249.1	WP_102147706.1	WP_009457363.1	WP_009460210.1	WP_009457513.1	WP_009454139.1
Fischerella thermalis WC439	GCA_002870475.1	WP_102146304.1	WP_016872219.1	WP_009456786.1	WP_009456988.1	WP_009457346.1	WP_009457347.1	WP_009457348.1	WP_102147129.1	WP_102205933.1	WP_009456787.1	WP_009455920.1	WP_102146249.1	WP_009459010.1	WP_009457363.1	WP_009460210.1	WP_009457513.1	WP_009454139.1
Fischerella thermalis WC441	GCA_002870205.1	WP_009456945.1	WP_102165096.1	WP_009456786.1	WP_009456988.1	WP_009457346.1	WP_180964409.1	WP_102164784.1	WP_102147480.1	WP_009457349.1	WP_009456787.1	WP_009455920.1	WP_102146249.1	WP_102147706.1	WP_146006026.1	WP_009460210.1	WP_009457513.1
Fischerella thermalis WC442	GCA_002870415.1	WP_102166141.1	WP_016872219.1	WP_009456786.1	WP_009456988.1	WP_009457346.1	WP_009457347.1	WP_009457348.1	WP_102147129.1	WP_102166273.1	WP_009456787.1	WP_009455920.1	WP_102146249.1	WP_009459010.1	WP_009457363.1	WP_009460210.1	WP_009457513.1	WP_009454139.1
Fischerella thermalis WC527	GCA_002870405.1	WP_102146304.1	WP_102165096.1	WP_009456786.1	WP_009456988.1	WP_009457346.1	WP_009457347.1	WP_009457348.1	WP_102147129.1	WP_009457349.1	WP_102147132.1	WP_009455920.1	WP_102146249.1	WP_102147706.1	WP_009457363.1	WP_009460210.1	WP_009457513.1	WP_009454139.1
Fischerella thermalis WC538	GCA_002870325.1	WP_102146304.1	WP_102165096.1	WP_009456786.1	WP_009456988.1	WP_009457346.1	WP_102204266.1	WP_009457348.1	WP_102147129.1	WP_009457349.1	WP_102147132.1	WP_009455920.1	WP_102146249.1	WP_102147706.1	WP_009457363.1	WP_009460210.1	WP_009457513.1	WP_009454139.1
Fischerella thermalis WC542	GCA_002870385.1	WP_102146304.1	WP_146005087.1	WP_102204420.1	WP_102173099.1	WP_102204556.1	WP_102173475.1	WP_009457348.1	WP_102147129.1	WP_102204302.1	WP_009456787.1	WP_009455920.1	WP_102146249.1	WP_102204321.1	WP_009457363.1	WP_009460210.1	WP_009457513.1	WP_009454139.1
Fischerella thermalis WC558	GCA_002870365.1	WP_102146304.1	WP_016872219.1	WP_009456786.1	WP_009456988.1	WP_009457346.1	WP_102166603.1	WP_009457348.1	WP_102147129.1	WP_102173477.1	WP_009456787.1	WP_009455920.1	WP_102146249.1	WP_009459010.1	WP_009457363.1	WP_009460210.1	WP_009457513.1	WP_009454139.1
Fischerella thermalis WC559	GCA_002870195.1	WP_102146304.1	WP_016872219.1	WP_009456786.1	WP_102173099.1	WP_009457346.1	WP_102173475.1	WP_009457348.1	WP_102147129.1	WP_102173477.1	WP_009456787.1	WP_009455920.1	WP_102146249.1	WP_009459010.1	WP_009457363.1	WP_009460210.1	WP_009457513.1	WP_009454139.1
Hapalosiphon sp. MRB220	GCA_001275395.1	WP_026721000.1	WP_053458848.1	WP_053458850.1	WP_053458841.1	WP_026721389.1	WP_053455258.1	WP_053455257.1	WP_053458224.1	WP_053455256.1	WP_053458849.1	WP_053456177.1	WP_053456255.1	WP_053457643.1	WP_053457163.1	WP_026720741.1	WP_053457105.1	WP_026722891.1
Mastigocladopsis repens PCC 10914	GCA_000315565.1	WP_017317713.1	WP_026082447.1	WP_017315735.1	WP_017315100.1	WP_017315584.1	WP_017315585.1	WP_017315586.1	WP_017314483.1	WP_017315587.1	WP_017315734.1	WP_017319121.1	WP_017318106.1	WP_017318150.1	WP_017316551.1	WP_017316273.1	WP_017317521.1	WP_017317264.1
Mastigocoleus testarum BC008	GCA_001456025.1	WP_027840888.1	WP_027845218.1	WP_027845216.1	WP_027845756.1	WP_027845784.1	WP_027845783.1	WP_027845782.1	WP_027843484.1	WP_027845781.1	WP_027845217.1		WP_027843166.1	WP_027846369.1	WP_027843896.1	WP_027846804.1	WP_027844549.1	WP_027842613.1
Westiellopsis prolifica IICB1	GCA_004323185.1	WP_131115875.1	WP_131118269.1	WP_131118267.1	WP_131120861.1	WP_131115686.1	WP_131115684.1	WP_131115682.1	WP_131119555.1	WP_131115680.1	WP_017312977.1	WP_131120012.1	WP_131120833.1	WP_131115523.1	WP_131115143.1	WP_131114999.1	WP_017311773.1	WP_017310236.1

## Sheet: Table C
	Subject	Nucleotide accession (subject)	Identity [%]	Subject start	Subject end	Query coverage [%]
ComEA	Mastigocoleus testarum BC008	NZ_LMTZ01000057.1	48.853	8816	7515	78843
ComEA	Mastigocoleus testarum BC008	NZ_LMTZ01000056.1	48.853	8851	7550	78843
PilN	Fischerella thermalis WC559	NZ_NGZX01000231.1	28.358	55	618	70775
PilN	Fischerella thermalis 111/344/542	NZ_NGAA01000008.1	28.358	25	588	70775
PilT1	Fischerella thermalis 111/344/542	NZ_NGAA01000091.1	77.705	102433	103347	82656
PilC	Fischerella sp. SpSt-362	DSPK01000755.1	44.828	400	317	7178
PilQ	Fischerella sp. FACHB-380	NZ_JACJRZ010000006.1	41.772	164978	166810	80510
ComEA	Fischerella sp. FACHB-380	NZ_JACJRZ010000073.1	50.913	5240	6547	79204
PilQ	Fischerella muscicola PCC 73103	NZ_AJLJ01000061.1	40.761	30690	29104	70318
ComEA	Fischerella muscicola PCC 7414	NZ_AJLK01000052.1	50913	23139	21832	79204
